# Supplementary material for: pK205R targets the proximal element of IFN-I signaling pathway to assist African swine fever virus to escape host innate immunity at the early stage of infection
Source: PLoS Pathog. 2024 Oct 15;20(10):e1012613. doi: 10.1371/journal.ppat.1012613 (PMC11508493; doi:10.1371/journal.ppat.1012613)
Supplement: S1 Table — (XLSX) [file ppat.1012613.s010.xlsx]

## Sheet: Sheet1
Name	Forward Sequences (5′-3′)	Reverse Sequences (5′–3′)
HA-K205R-ΔLCD	CATCATTTTGGCAAAGAATTCGCCACCATGGTTGAGCCA	TGAACCGCCTCCACCGAGCTCCTGTTCGTCAGAGAATTGGGTTC
HA-K205R-ΔCC	CATCATTTTGGCAAAGAATTCGCCACCATGGTTGAGCCACGCGAA	TGAACCGCCTCCACCGAGCTCCTTCTTCATCATCTCTTTGACCATTT
FLAG-IFNAR1-ΔICD	CATCATTTTGGCAAAGAATTCGCCACCATGGTGCTGGGA	TGAACCGCCTCCACCGAGCTCCACCTTCACGCCGTAGAACAC
FLAG-IFNAR1-ΔECD	CATCATTTTGGCAAAGAATTCGCCACCATGGCCTGGTTAA	TGAACCGCCTCCACCGAGCTCAACGGCGGCCTGTCTCAG
FLAG-IFNAR2-ΔICD	CATCATTTTGGCAAAGAATTCGCCACCATGGTGCTGCTG	TGAACCGCCTCCACCGAGCTCCAGGGTCACGATGGTGCTGA
FLAG-IFNAR2-ΔECD	CATCATTTTGGCAAAGAATTCGCCACCATGGTGCTGGGA	TGAACCGCCTCCACCGAGCTCTCTCATGATATATCCGTCTCCGATA
FLAG-IFNAR1-ECD	CATCATTTTGGCAAAGAATTCGCCACCATGGTGCTGGGA	TGAACCGCCTCCACCGAGCTCTTGGCTTGTGCTTCCGGG
FLAG-IFNAR1-ICD	CATCATTTTGGCAAAGAATTCGCCACCATGGTGTCTAGATGC	TGAACCGCCTCCACCGAGCTCAACGGCGGCCTGTCTCAG
FLAG-IFNAR2-ECD	CATCATTTTGGCAAAGAATTCGCCACCATGGTGCTGCTG	TGAACCGCCTCCACCGAGCTCGGTGCTCTCGCTGCTCTCG
FLAG-IFNAR2-ICD	CATCATTTTGGCAAAGAATTCGCCACCATGGTGACCCTGA	TGAACCGCCTCCACCGAGCTCTCTCATGATATATCCGTCTCCGATA
FLAG-JAK1	GACGATGACAAGCTTGGTACCATGGCTTTTTGTGCTAAAATGAGG	TGCTGGATATCTGCAGAATTCTTATTTTAAAAGTGCTTCAAATCCTTC
FLAG-TYK2	GACGATGACAAGCTTGGTACCATGCCTCTGTGCCATTGGG	TGCTGGATATCTGCAGAATTCTCAGCAGACACTGAACACTGAGG
pK205R7PM-Left arm-1	CTATAGGGCGAATTGGGTACCCTCTTTTTCGTGGTTGTACTGGTC	GTGGCTCAACCATGATGGATTATACAATCAACAATACTTAACTC
pK205R7PM-Left arm-2	ATCCATCATGGTTGAGCCACGCGAA	GGAGACGCTGTTACTTCTTCATCATCTCTTTGACCAT
pK205R7PM-EGFP	GAAGAAGTAACAGCGTCTCCGCGTTAATACG	ATTACTTGTACAGCTCGTCCATGCC
pK205R7PM-Right arm	GGACGAGCTGTACAAGTAATATTTTTGGTAAAAATATTTTTATCAAAATTT	TCCCCCGGGCTGCAGGAATTCTTCAATGGTTGTTAGCACGTCTAAG
▲K205R-Left arm	CTATAGGGCGAATTGGGTACCTTTTTTGAGAAGATCTGTCGAAACG	GCGACCCGATGGATTATACAATCAACAATACTTAACTC
▲K205R-EGFP	TGTATAATCCATCGGGTCGCCGGAGGAAAAG	ATTACTTGTACAGCTCGTCCATGCC
▲K205R-Right arm	GGACGAGCTGTACAAGTAATATTTTTGGTAAAAATATTTTTATCAAAATTT	CGCTCTAGAACTAGTGGATCCTTCAATGGTTGTTAGCACGTCTAAG
