# Supplementary material for: pK205R targets the proximal element of IFN-I signaling pathway to assist African swine fever virus to escape host innate immunity at the early stage of infection
Source: PLoS Pathog. 2024 Oct 15;20(10):e1012613. doi: 10.1371/journal.ppat.1012613 (PMC11508493; doi:10.1371/journal.ppat.1012613)
Supplement: S2 Table — (XLSX) [file ppat.1012613.s011.xlsx]

## Sheet: Sheet1
Name	Forward Sequences (5′-3′)	Reverse Sequences (5′–3′)
Human-ISG15	GGAATAACAAGGGCCGCAGCAG	AGGTCAGCCAGAACAGGTCGTC
Human-ISG54	GCGTGAAGAAGGTGAAGAGGAAGG	TGGCTGCACTGCGAAGAACATC
Human-ISG56	ATGAGTAATAATGCTGATGAAGATC	CTCAATCTCCTCCAAGACCCTGTTT
Human-Actin	CGAGAGAAGATGACCCAGATC	GCCAGAGGCGTACAGGGATA
Pig-ISG15	CCTGTTGATGGTGCAAAGCT	TGCACATAGGCTTGAGGTCA
Pig-ISG54	CTGGCAAAGAGCCCTAAGGA	CTCAGAGGGTCAATGGAATTCC
Pig-ISG56	ACCTGGGGCAACTATGCCTG	AGCAAGGCCCATCCTTCCTC
Pig-GAPDH	GCAAAGACTGAACCCACTAATT	TTGCCTCTGTTGTTACTTGGAG
