# Supplementary material for: pK205R targets the proximal element of IFN-I signaling pathway to assist African swine fever virus to escape host innate immunity at the early stage of infection
Source: PLoS Pathog. 2024 Oct 15;20(10):e1012613. doi: 10.1371/journal.ppat.1012613 (PMC11508493; doi:10.1371/journal.ppat.1012613)
Supplement: S3 Table — (XLSX) [file ppat.1012613.s012.xlsx]

## Sheet: Sheet1
Name	Forward Sequences (5′-3′)	Reverse Sequences (5′–3′)
ASFV-pK205R7PM	CCGCTAATGCGGCGGTTGAC	TGTGGCCTCTGGAAGAACCAGAT
ASFV-▲K205R	ATGGTTGAGCCACGCGAA	TTACTTCTTCATCATCTCTTTGACC
